# Supplementary material for: Activated Charcoal: A Highly Potent Legal Alternative for Vespa velutina Nest Destruction
Source: Insects. 2026 Apr 9;17(4):407. doi: 10.3390/insects17040407 (PMC13115649; doi:10.3390/insects17040407)
Supplement: Supplementary file 1 [file insects-17-00407-s001.zip]

Archive with 6 entries (6 files):
- Supplemental_Material_S4.pdf
- Supplemental_table_S2.xlsx
- Supplemental_table_S1.xlsx
- Supplemental_figure_S3.jpg
- Supplemental_figure_S2.jpg
- Supplemental_figure_S1.jpg
