# Supplementary material for: Activated Charcoal: A Highly Potent Legal Alternative for Vespa velutina Nest Destruction
Source: Insects. 2026 Apr 9;17(4):407. doi: 10.3390/insects17040407 (PMC13115649; doi:10.3390/insects17040407)
Supplement: Supplementary file 1 [file insects-17-00407-s001.zip › Supplemental_table_S2.xlsx]

## Sheet: READ ME
tab	content		legend	explanation
nests_alive	The absolute numbers and proportion of nests that were still alive 7 days after nest destruction, compared between methods (insecticide vs. activated charcoal) and states (Germany vs. Switzerland).		state	The location (Germany, Switzerland, or both combined for the case of activated charcoal).
			year	The year of the nest destruction.
			method	The method employed, either acitvated charcoal or pesticide.
			alive [n]	The absolute number of nests that was still active 7 days after nest destruction.
			dead [n]	The absolute number of nests that showed no activity 7 days after nest destruction.
			sum [n]	The sum of dead and alive nests in absolute numbers.
			alive [%]	The proportion of nests that was still active 7 days after nest destruction (calculated as ratio of alive/sum).
			dead [%]	The proportion of nests that showed no activity 7 days after nest destruction (calculated as ratio of alive/sum).
			sum [%]	The sum of dead and alive nests in percentage.

## Sheet: nests_alive
state	year	method	alive [n]	dead [n]	sum [n]	alive [%]	dead [%]	sum [%]
Germany	2024	activated charcoal	0	15	15	0	100	100
Switzerland	2025	activated charcoal	0	25	25	0	100	100
Switzerland	2025	activated charcoal	3	102	105	2.85714	97.1429	100
Germany	2024	insecticide	2	134	136	1.47059	98.5294	100
combined	2024 and 2025	activated charcoal	3	142	145	2.06897	97.931	100
