# Supplementary material for: Activated Charcoal: A Highly Potent Legal Alternative for Vespa velutina Nest Destruction
Source: Insects. 2026 Apr 9;17(4):407. doi: 10.3390/insects17040407 (PMC13115649; doi:10.3390/insects17040407)
Supplement: Supplementary file 1 [file insects-17-00407-s001.zip › Supplemental_table_S1.xlsx]

## Sheet: READ ME
tab	content		legend	explanation
data_on_nests	Data on 40 nests		type of nest	Secondary nests, i.e. the nest was not the initial nest that the foundress had built.
summary_data	Summary data (mean, standard deviation, median, minimum, maximum) of the data on the nests.		estimated height [m]	The estimated height (in m) of the nest.
			estimated volume [l]	The estimated volume (in l) of the nest.
			activated charcoal [g]	The mass of activated charcoal (in g) that was injected into the nest.
			time to completion [min]	The amount of time (in min) from arrival on the location till departure.
			dose per volume [g/l]	The ratio of the mass of activated charcoal (in g) per estimated nest volume (in l).
			location	The municipality where the nest was found.
			state	The state of the municipality (Germany or Switzerland).
			date	The day the nest was treated (DD.MM.YYYY).
			maximum day temperature [°C]	The highest day temperature (in °C) in the respective municipality on the day of nest removal.
			relative humidity [%]	The relative humidity (in %) in the respective municipality on the day of nest removal.
			evaluation after 7 days	The person who evaluated whether a nest was still active; either the person who did the treatment (pest controller) or another person (external person).

## Sheet: data_on_nests
type of nest	estimated height [m]	estimated volume [l]	activated charcoal [g]	time to completion [min]	dose per volume [g/l]	location	state	date	maximum day temperature [°C]	relative humidity [%]	evaluation after 7 days
secondary	6	50	70	55	1.4	Altrip	Germany	2024-09-19	25	57	pest controller
secondary	8	40	50	45	1.25	Ludwigshafen	Germany	2024-09-19	25	57	pest controller
secondary	9	50	80	65	1.6	Lachen Speyerdorf	Germany	2024-09-22	16	74	external person
secondary	8	50	70	45	1.4	Ludwigshafen	Germany	2024-09-28	16	69	pest controller
secondary	8	40	70	50	1.75	Fußgönnheim	Germany	2024-09-29	15	76	external person
secondary	6	40	65	60	1.625	Neuhofen	Germany	2024-10-06	15	78	external person
secondary	6	50	80	70	1.6	Hördt	Germany	2024-10-06	16	83	external person
secondary	15	40	60	45	1.5	Herxheim am Berg	Germany	2024-10-06	15	84	external person
secondary	10	45	60	50	1.33333	Ludwigshafen	Germany	2024-10-06	15	78	pest controller
secondary	7	50	70	60	1.4	Hördt	Germany	2024-10-06	16	83	external person
secondary	18	40	100	50	2.5	Germersheim	Germany	2024-10-13	15	71	external person
secondary	6	50	70	60	1.4	Ludwigshafen	Germany	2024-10-20	15	94	pest controller
secondary	16	45	60	70	1.33333	Speyer	Germany	2024-10-20	15	96	external person
secondary	7	40	70	40	1.75	Schifferstadt	Germany	2024-10-20	15	96	pest controller
secondary	8	60	90	50	1.5	Bad Dürkheim	Germany	2024-10-21	21	85	external person
secondary	28	45	100	120	2.22222	Basel	Switzerland	2025-10-08	16	89	pest controller
secondary	29	30	100	150	3.33333	Dittingen	Switzerland	2025-10-09	14	90	pest controller
secondary	20	45	100	60	2.22222	Basel	Switzerland	2025-10-13	15	88	pest controller
secondary	14	30	100	45	3.33333	Dittingen	Switzerland	2025-10-14	14	81	pest controller
secondary	15	45	100	90	2.22222	Reinach	Switzerland	2025-10-14	15	74	pest controller
secondary	33	35	100	120	2.85714	Riehen	Switzerland	2025-10-16	14	91	pest controller
secondary	14	35	100	45	2.85714	Allschwil	Switzerland	2025-10-19	14	76	pest controller
secondary	17	40	100	45	2.5	Liesberg-Dorf	Switzerland	2025-10-22	18	81	pest controller
secondary	20	40	100	120	2.5	Basel	Switzerland	2025-10-28	16	80	pest controller
secondary	14	40	100	60	2.5	Reinach	Switzerland	2025-10-28	15	76	pest controller
secondary	28	40	100	180	2.5	Nenzlingen	Switzerland	2025-10-29	15	79	pest controller
secondary	10	35	100	45	2.85714	Reinach	Switzerland	2025-10-29	14	81	pest controller
secondary	10	35	100	45	2.85714	Laufen	Switzerland	2025-10-30	15	79	pest controller
secondary	25	35	100	180	2.85714	Duggingen	Switzerland	2025-10-31	15	85	pest controller
secondary	14	40	100	60	2.5	Riehen	Switzerland	2025-10-31	17	90	pest controller
secondary	8	35	100	45	2.85714	Zwingen	Switzerland	2025-10-31	16	85	pest controller
secondary	28	45	100	120	2.22222	Nenzlingen	Switzerland	2025-11-01	14	81	pest controller
secondary	8	20	50	30	2.5	Blauen	Switzerland	2025-11-04	12	90	pest controller
secondary	12	35	100	45	2.85714	Blauen	Switzerland	2025-11-04	12	90	pest controller
secondary	27	45	100	180	2.22222	Blauen	Switzerland	2025-11-04	12	90	pest controller
secondary	24	45	100	90	2.22222	Basel	Switzerland	2025-11-05	13	81	pest controller
secondary	17	45	100	60	2.22222	Allschwil	Switzerland	2025-11-10	11	78	external person
secondary	1.2	45	100	60	2.22222	Münchenstein	Switzerland	2025-11-10	11	90	external person
secondary	6	15	50	45	3.33333	Allschwil	Switzerland	2025-11-11	11	78	external person
secondary	16	45	100	120	2.22222	Binningen	Switzerland	2025-11-11	11	78	external person

## Sheet: summary_data
	Germany 2024 (N = 15)						Switzerland 2025 (N = 25)
	average	standard deviation	median	minimum	maximum		average	standard deviation	median	minimum	maximum
height [m]	9.2	3.78065	8	6	18		17.528	8.20651	16	1.2	33
volume [l]	46	5.83095	45	40	60		37.8	7.75629	40	15	45
mass charcoal [g]	71	12.1381	70	50	100		96	13.5647	100	50	100
time to completion [min]	54.3333	9.10433	50	40	70		86.4	47.4873	60	30	180
dose per volume [g/l]	1.55611	0.291142	1.5	1.25	2.5		2.6	0.369899	2.5	2.22222	3.33333
maximum day temperature [°C]	17	3.4641	15	15	25		14	1.91833	14	11	18
relative humidity [%]	78.7333	11.7273	78	57	96		83.24	5.44265	81	74	91
